# Supplementary material for: Antioxidant Intervention Attenuates Aging-Related Changes in the Murine Ovary and Oocyte
Source: Life (Basel). 2020 Oct 22;10(11):250. doi: 10.3390/life10110250 (PMC7690403; doi:10.3390/life10110250)
Supplement: Supplementary file 1 [file life-10-00250-s001.zip]

Archive with 1 entries (1 files):
- life-950780-supplementary.docx
